# Supplementary material for: Human genetic evidence enriched for side effects of approved drugs
Source: PLoS Genet. 2025 Mar 31;21(3):e1011638. doi: 10.1371/journal.pgen.1011638 (PMC11977994; doi:10.1371/journal.pgen.1011638)
Supplement: S1 Table — Table A. Properties of drug-side effect matrix. Table B. Methods of matching SIDER drug names to Pharmaprojects. Table C. Methods of matching SIDER side effect names to MeSH terms. Table D. Reasons SIDER drugs drop out of analysis. Table E. Cross-tabulation of drug-SE properties. Table F. Effects of requiring genetic insight and removing similar indications. Table G. Sensitivity to similarity threshold for inclusion of similar genetic associations. Table H. Sensitivity to similarity threshold for removal of similar indications. Table I. Breakdown by source of genetic evidence. Table J. Breakdown by somatic vs. germline and oncology vs. non-oncology. Table K. Properties of oncology vs. non-oncology SEs Table L. Binned analysis of numerical SE frequency. Table M. Logit model coefficients for numerical SE frequency. Table N. Binned analysis of SE frequency terms. Table O. Logit model coefficients for SE frequency terms, ordinal model. Table P. Logit model coefficients for SE frequency terms, linear term only. Table Q. Binned analysis of placebo status. Table R. Logit model coefficients for placebo status. Table S. Binned analysis of SEs by drug specificity (number of drugs where the SE is observed). Table T. Binned analysis of SEs by severity quartile. Table U. Logit model coefficients for severity analysis. Table V. SE drug specificity versus severity bin. Table W. Linear model coefficients for SE severity vs. drug specificity. Table X. Breakdown by MeSH area. Table Y. Enrichment statistics by GWAS association MeSH term. Table Z. Enrichment statistics by side effect MeSH term. Table AA. Side effects lacking genetic insight, by number of drugs Table AB. Count of drug-indication pairs with and without genetic support. Table AC. Drug-indication pairs with genetic support. Table AD. Count and base rate of drug-SE pairs by genetic support status. Table AE. OR by genetic support status, with and without sim_indic filter. Table AF. Details of drugs whose targets are genetica [file pgen.1011638.s004.xlsx]

## Sheet: contents
Table Name	Description
A	Properties of drug-side effect matrix.
B	Methods of matching SIDER drug names to Pharmaprojects.
C	Methods of matching SIDER side effect names to MeSH terms.
D	Reasons SIDER drugs drop out of analysis.
E	Cross-tabulation of drug-SE properties.
F	Effects of requiring genetic insight and removing similar indications.
G	Sensitivity to similarity threshold for inclusion of similar genetic associations.
H	Sensitivity to similarity threshold for removal of similar indications.
I	Breakdown by source of genetic evidence.
J	Breakdown by somatic vs. germline and oncology vs. non-oncology.
K	Properties of oncology vs. non-oncology SEs
L	Binned analysis of numerical SE frequency.
M	Logit model coefficients for numerical SE frequency.
N	Binned analysis of SE frequency terms.
O	Logit model coefficients for SE frequency terms, ordinal model.
P	Logit model coefficients for SE frequency terms, linear term only.
Q	Binned analysis of placebo status.
R	Logit model coefficients for placebo status.
S	Binned analysis of SEs by drug specificity (number of drugs where the SE is observed).
T	Binned analysis of SEs by severity quartile.
U	Logit model coefficients for severity analysis
V	SE drug specificity versus severity bin.
W	Linear model coefficients for SE severity vs. drug specificity.
X	Breakdown by MeSH area.
Y	Enrichment statistics by GWAS association MeSH term.
Z	Enrichment statistics by side effect MeSH term.
AA	Side effects lacking genetic insight, by number of drugs
AB	Count of drug-indication pairs with and without genetic support.
AC	Drug-indication pairs with genetic support.
AD	Count and base rate of drug-SE pairs by genetic support status.
AE	OR by genetic support status, with and without sim_indic filter.
AF	Details of drugs whose targets are genetically associated to tachycardia.

## Sheet: Table A
attribute	count	proportion
n_drugs	567	0.000477555
n_ses	2094	0.00176367
n_rows	1187298	1
n_observed	64481	0.054309
n_simassoc	7084	0.00596649
n_simindic	1774	0.00149415
n_geninsight	750141	0.631805
n_targenrich	13122	0.011052

## Sheet: Table B
pp_match_type	n	proportion
exact primary	519	0.362937
exact db synonym	358	0.25035
exact synonym	202	0.141259
db cas match	161	0.112587
missing	76	0.0531469
substring primary	54	0.0377622
exact db primary	49	0.0342657
substring synonym	8	0.00559441
substring db primary	3	0.0020979

## Sheet: Table C
map_type	n	proportion
UNMAPPED	1615	0.26376
REVERSE SUBSTRING MATCH	1518	0.247918
CUI_MATCH	621	0.101421
UMLS_MEDDRA	576	0.0940715
MM_CUI	492	0.0803528
LOOKUP_EXACT_UMLS_TERM	299	0.0488323
MANUAL_CURATION	294	0.0480157
LOOKUP_TRIMMED_UMLS_TERM	146	0.0238445
TERM_MATCH	130	0.0212314
EFO_MAP	119	0.0194349
FUZZY_MATCH	110	0.017965
LOOKUP_REARRANGED	57	0.00930916
LOOKUP_EXACT_MEDDRA_TERM	42	0.00685938
DATASETS_XREF	38	0.00620611
UMLS	24	0.00391965
LOOKUP_TRIMMED_MEDDRA_TERM	18	0.00293974
LOOKUP_WITH_REPLACEMENT	15	0.00244978
LOOKUP_EXACT_UMLS_TERM_2023	9	0.00146987

## Sheet: Table D
name	n
duplicate_drug_name	86
lacks_annotated_human_target	843
lacks_approved_indications	551
unmapped_to_pharmaprojects	76

## Sheet: Table E
var1	x	var2	y	or	p	yy	idx	color
geninsight	4	geninsight	2	#NUM!	0	750141	#NUM!	#000000
geninsight	4	target_enriched	1	1.2974	4.06697e-44	9047	1	#DEF2D8
observed	1	geninsight	2	1.41981	0	45475	1	#DBF1D6
observed	1	observed	5	#NUM!	0	64481	#NUM!	#000000
observed	1	sim_assoc	4	2.32493	7.08428e-93	829	1	#CFECC8
observed	1	sim_indic	3	4.73631	1.59928e-115	378	2	#B9E3B3
observed	1	target_enriched	1	22.1629	0	6993	3	#81CA81
sim_assoc	2	geninsight	2	73.8193	0	7028	4	#4EB163
sim_assoc	2	sim_assoc	4	#NUM!	0	7084	#NUM!	#000000
sim_assoc	2	sim_indic	3	31.6199	3.03773e-286	274	3	#74C476
sim_assoc	2	target_enriched	1	2.56963	1.48255e-29	196	1	#CCEBC5
sim_indic	3	geninsight	2	5.43646	5.1992e-151	1602	2	#B5E1AE
sim_indic	3	sim_indic	3	#NUM!	0	1774	#NUM!	#000000
sim_indic	3	target_enriched	1	6.13162	1.05652e-48	113	2	#B1DFAA
target_enriched	5	target_enriched	1	#NUM!	0	13122	#NUM!	#000000

## Sheet: Table F
disp	require_insight	remove_simindic	y	or	or_l95	or_u95	p	sim_obs	sim_not	dis_obs	dis_not	n_rows
no filters	FALSE	FALSE	4	2.32493	2.15888	2.50095	7.08428e-93	829	6255	63652	1116562	1187298
require studied genetically	TRUE	FALSE	3	2.06311	1.91455	2.22098	5.908e-70	819	6209	44656	698457	750141
remove similar indications	FALSE	TRUE	2	2.22843	2.06352	2.40401	1.01718e-78	765	6045	63338	1115376	1185524
both	TRUE	TRUE	1	1.97745	1.82976	2.13461	2.61552e-58	755	5999	44386	697399	748539

## Sheet: Table G
threshold	or	or_l95	or_u95	p	sim_obs	sim_not	dis_obs	dis_not	n_rows
0.05	1.1431	1.10343	1.18436	4.03014e-14	41584	640749	3557	62649	748539
0.1	1.1546	1.11504	1.19594	2.07154e-16	41506	638802	3635	64596	748539
0.15	1.13145	1.09327	1.17109	7.74533e-13	41356	637396	3785	66002	748539
0.2	1.47427	1.43832	1.51139	1.91638e-224	37051	532105	8090	171293	748539
0.25	1.32507	1.29994	1.35072	4.41231e-184	24706	335589	20435	367809	748539
0.3	1.2382	1.21479	1.26206	8.8321e-107	22016	305748	23125	397650	748539
0.35	1.26349	1.23943	1.28809	8.17153e-125	19873	269861	25268	433537	748539
0.4	1.33252	1.30644	1.35903	1.33744e-175	17035	219918	28106	483480	748539
0.45	1.34055	1.31216	1.36949	1.38489e-153	12563	157139	32578	546259	748539
0.5	1.20179	1.1722	1.23209	3.75197e-46	8149	108959	36992	594439	748539
0.55	1.19829	1.16424	1.23321	6.95619e-34	5756	76462	39385	626936	748539
0.6	1.1442	1.10568	1.18386	2.06005e-14	3898	53668	41243	649730	748539
0.65	1.13322	1.08961	1.17828	5.64634e-10	2904	40235	42237	663163	748539
0.7	1.22934	1.17608	1.28462	2.63716e-19	2262	28942	42879	674456	748539
0.75	1.49788	1.42549	1.57321	2.86758e-53	1824	19233	43317	684165	748539
0.8	1.59082	1.49924	1.68688	1.34021e-48	1269	12561	43872	690837	748539
0.85	1.90755	1.78367	2.03816	6.97123e-70	1006	8306	44135	695092	748539
0.9	1.97745	1.82976	2.13461	2.61552e-58	755	5999	44386	697399	748539
0.95	2.18723	2.01677	2.36922	1.29278e-68	699	5022	44442	698376	748539
1	2.26218	2.08408	2.4521	1.87582e-72	688	4780	44453	698618	748539

## Sheet: Table H
threshold	or	or_l95	or_u95	p	sim_obs	sim_not	dis_obs	dis_not	n_rows
0.05	1.16405	0.935175	1.43474	0.156457	97	1227	6143	90454	97921
0.1	1.2178	0.981598	1.49659	0.0682566	100	1238	6283	94725	102346
0.15	1.21858	0.982229	1.49755	0.0603612	100	1238	6285	94816	102439
0.2	1.68453	1.42082	1.98495	5.94103e-09	155	2242	13293	323899	339589
0.25	1.8968	1.70562	2.10469	9.53121e-29	399	3897	28643	530624	563563
0.3	1.91155	1.72659	2.11177	6.45728e-32	436	4089	30347	544029	578901
0.35	1.91369	1.73333	2.10884	1.4096e-33	460	4284	32040	571014	607798
0.4	1.88684	1.71353	2.0737	4.20558e-34	486	4489	34728	605220	644923
0.45	1.88861	1.72554	2.06359	1.51563e-38	554	4893	38323	639224	682994
0.5	1.88387	1.72618	2.05277	8.41706e-41	592	5107	40592	659657	705948
0.55	1.9117	1.7567	2.07747	3.12218e-45	633	5356	41721	674840	722550
0.6	1.89264	1.7419	2.05356	1.38497e-45	657	5567	42646	683892	732762
0.65	1.88602	1.73724	2.04467	4.95356e-46	671	5667	43197	688040	737575
0.7	1.88467	1.73733	2.04167	8.30455e-47	684	5746	43659	691196	741285
0.75	1.91817	1.77071	2.07528	1.08545e-50	709	5837	43913	693448	743907
0.8	1.97208	1.82311	2.13072	1.35495e-56	737	5888	44141	695446	746212
0.85	1.97979	1.83119	2.13798	6.99633e-58	747	5935	44292	696695	747669
0.9	1.97745	1.82976	2.13461	2.61552e-58	755	5999	44386	697399	748539
0.95	1.9738	1.82675	2.13024	2.74742e-58	759	6036	44447	697669	748911
1	1.97407	1.8271	2.13042	2.12841e-58	760	6043	44454	697765	749022

## Sheet: Table I
label	assoctable	setable	or	or_l95	or_u95	p	sim_obs	sim_not	dis_obs	dis_not	n_rows	y
all	assoc	sider_ses	1.97745	1.82976	2.13461	2.61552e-58	755	5999	44386	697399	748539	7
OMIM	assoc_omim	sider_ses	1.57706	1.16192	2.10069	0.0033619	52	514	45089	702884	748539	6
IntOGen oncology	assoc_intogen	sider_onco_ses	3.02039	1.73529	4.92208	0.000106407	17	441	834	65349	66641	5
GWAS	assoc_gwas	sider_ses	2.14751	1.97993	2.32639	1.28802e-65	696	5092	44445	698306	748539	4
OTG	assoc_otg	sider_ses	2.18018	2.00753	2.36471	6.75942e-66	676	4871	44465	698527	748539	3
PICCOLO	assoc_piccolo	sider_ses	1.91884	1.39081	2.59489	7.54178e-05	48	390	45093	703008	748539	2
Genebass	assoc_genebass	sider_ses	1.3032	0.821308	1.97863	0.231364	24	287	45117	703111	748539	1

[truncated: 23 more sheets: Table J, Table K, Table L, Table M, Table N, Table O, Table P, Table Q, Table R, Table S, Table T, Table U, Table V, Table W, Table X, Table Y, Table Z, Table AA, Table AB, Table AC …]
